# Supplementary material for: The associations between proprotein convertase subtilisin/kexin type 9 E670G polymorphism and the risk of coronary artery disease and serum lipid levels: a meta-analysis
Source: Lipids Health Dis. 2015 Nov 17;14:149. doi: 10.1186/s12944-015-0154-7 (PMC4650262; doi:10.1186/s12944-015-0154-7)
Supplement: Additional file 2: Figure S1. — Analysis of influence of individual study on the pooled estimate in dominant model for CAD risk and lipid levels. Open circle indicates that the pooled odds ratio, given named study is omitted. Horizontal lines represent the 95 % confidence intervals. (S1A: for CAD; S1B: for TC levels; S1C: for TG levels; S1D: for HDL-C levels; S1E: for LDL-C levels). (ZIP 385 kb) [file 12944_2015_154_MOESM2_ESM.zip]

Archive with 5 entries (5 files):
- add1/Figure S1A.tif
- add1/Figure S1B.tif
- add1/Figure S1C.tif
- add1/Figure S1D.tif
- add1/Figure S1E.tif
