# Supplementary material for: The associations between proprotein convertase subtilisin/kexin type 9 E670G polymorphism and the risk of coronary artery disease and serum lipid levels: a meta-analysis
Source: Lipids Health Dis. 2015 Nov 17;14:149. doi: 10.1186/s12944-015-0154-7 (PMC4650262; doi:10.1186/s12944-015-0154-7)
Supplement: Additional file 3: Figure S2. — Funnel plot for study of the associations between PCSK9 E670G polymorphism and the risk of CAD and lipid levels. Each point represents a separate study for the indicated association. Logor (y axis): the log of OR; s. e. of logor (x axis): the standard error of log (OR). (S2A: for CAD; S2B: for TC levels; S2C: for TG levels; S2D: for HDL-C levels; S2E: for LDL-C levels). (ZIP 108 kb) [file 12944_2015_154_MOESM3_ESM.zip]

Archive with 5 entries (5 files):
- add2/Figure S2A.tif
- add2/Figure S2B.tif
- add2/Figure S2C.tif
- add2/Figure S2D.tif
- add2/Figure S2E.tif
